# Supplementary material for: Tracking False Lumen Remodeling with AI: A Variational Autoencoder Approach After Frozen Elephant Trunk Surgery
Source: J Pers Med. 2025 Oct 11;15(10):486. doi: 10.3390/jpm15100486 (PMC12565649; doi:10.3390/jpm15100486)
Supplement: Supplementary file 1 [file jpm-15-00486-s001.zip]

Archive with 1 entries (1 files):
- jpm-3866206-supplementary.pdf
